# Supplementary material for: The cytomegalovirus protein UL138 induces apoptosis of gastric cancer cells by binding to heat shock protein 70
Source: Oncotarget. 2015 Dec 30;7(5):5630–45. doi: 10.18632/oncotarget.6800 (PMC4868710; doi:10.18632/oncotarget.6800)
Supplement: Supplementary file 2 [file oncotarget-07-5630-s002.xls]

## Sheet: Sheet1
Sequence Identity Matrix
Homology analysis of UL138 in a variety of HCMV strains
Seq->	BE_15_2010	BE_14_2010	2j	W	1m	cz_1_2012	BE_18_2011	NT	BE_17_2011	TB40_E	51C	be_4_2012	BE_44_2011	BE_6_2012	transgenic_strain_Towne	towne	BE_32_2010	BE_1_2010	HAN1	be_29_2010	HAN28	BE_48_2011	33j	BE_36_2011	HAN38	BE_29_2011	be_26_2010	CZ_1_2013	309	BE_3_2012	UKNEQAS1	39C	25j	15j	BE_28_2011	BE_5_2010	3301	BE_10_2012	be_31_2010	BE_30_2010	BE_33_2011	HAN8	AL	U3	be_20_2010	66	16M	BE_13_2010	BE_6_2010
BE_15_2010	ID	0.99	0.978	0.99	0.984	0.982	0.984	0.982	0.976	0.976	0.982	0.978	0.986	0.986	0.986	0.986	0.986	0.984	0.966	0.966	0.982	0.988	0.978	0.986	0.98	0.972	0.982	0.986	0.984	0.974	0.992	0.986	0.982	0.98	0.98	0.986	0.984	0.986	0.982	0.986	0.996	1	0.992	0.994	0.974	0.988	0.984	0.988	0.988
BE_14_2010	0.99	ID	0.972	0.98	0.978	0.976	0.978	0.976	0.982	0.97	0.98	0.976	0.984	0.98	0.98	0.98	0.98	0.978	0.964	0.964	0.976	0.982	0.976	0.988	0.978	0.97	0.976	0.98	0.978	0.972	0.99	0.98	0.98	0.978	0.974	0.98	0.978	0.984	0.976	0.98	0.99	0.99	0.986	0.988	0.968	0.982	0.978	0.982	0.982
2j	0.978	0.972	ID	0.98	0.994	0.98	0.986	0.972	0.974	0.978	0.992	0.988	0.972	0.972	0.972	0.972	0.972	0.97	0.964	0.964	0.984	0.974	0.988	0.98	0.97	0.97	0.984	0.988	0.974	0.972	0.974	0.988	0.988	0.986	0.982	0.984	0.974	0.972	0.984	0.972	0.974	0.978	0.97	0.972	0.976	0.986	0.994	0.99	0.986
W	0.99	0.98	0.98	ID	0.986	0.98	0.986	0.984	0.974	0.982	0.984	0.98	0.992	0.992	0.992	0.992	0.992	0.986	0.968	0.968	0.984	0.994	0.98	0.984	0.978	0.974	0.984	0.988	0.986	0.976	0.986	0.988	0.984	0.982	0.982	0.99	0.986	0.992	0.984	0.992	0.986	0.99	0.982	0.984	0.98	0.99	0.986	0.99	0.99
1m	0.984	0.978	0.994	0.986	ID	0.986	0.992	0.978	0.98	0.984	0.998	0.994	0.978	0.978	0.978	0.978	0.978	0.976	0.97	0.97	0.99	0.98	0.994	0.986	0.976	0.976	0.99	0.994	0.98	0.978	0.98	0.994	0.994	0.992	0.988	0.99	0.98	0.978	0.99	0.978	0.98	0.984	0.976	0.978	0.982	0.992	1	0.996	0.992
cz_1_2012	0.982	0.976	0.98	0.98	0.986	ID	0.982	0.976	0.974	0.978	0.984	0.98	0.976	0.976	0.976	0.976	0.976	0.974	0.964	0.964	0.98	0.978	0.98	0.984	0.974	0.97	0.98	0.984	0.978	0.972	0.978	0.984	0.98	0.978	0.978	0.98	0.978	0.976	0.98	0.976	0.978	0.982	0.974	0.976	0.976	0.982	0.986	0.986	0.982
BE_18_2011	0.984	0.978	0.986	0.986	0.992	0.982	ID	0.978	0.976	0.976	0.99	0.986	0.978	0.978	0.978	0.978	0.978	0.976	0.97	0.97	0.998	0.98	0.986	0.986	0.976	0.976	0.998	0.994	0.98	0.978	0.98	0.994	0.986	0.984	0.988	0.99	0.98	0.978	0.998	0.978	0.98	0.984	0.976	0.978	0.974	0.992	0.992	0.996	0.992
NT	0.982	0.976	0.972	0.984	0.978	0.976	0.978	ID	0.978	0.974	0.98	0.976	0.988	0.988	0.988	0.988	0.988	0.986	0.972	0.972	0.976	0.986	0.976	0.988	0.986	0.978	0.976	0.98	0.998	0.98	0.986	0.98	0.976	0.974	0.974	0.976	0.998	0.988	0.976	0.988	0.982	0.982	0.978	0.98	0.972	0.978	0.978	0.982	0.978
BE_17_2011	0.976	0.982	0.974	0.974	0.98	0.974	0.976	0.978	ID	0.972	0.982	0.978	0.982	0.978	0.978	0.978	0.978	0.976	0.962	0.962	0.974	0.976	0.978	0.99	0.976	0.968	0.974	0.978	0.98	0.97	0.98	0.978	0.978	0.976	0.972	0.974	0.98	0.982	0.974	0.978	0.976	0.976	0.972	0.974	0.97	0.976	0.98	0.98	0.976
TB40_E	0.976	0.97	0.978	0.982	0.984	0.978	0.976	0.974	0.972	ID	0.986	0.982	0.978	0.978	0.978	0.978	0.978	0.972	0.958	0.958	0.974	0.98	0.982	0.978	0.968	0.964	0.974	0.978	0.976	0.966	0.972	0.978	0.982	0.98	0.972	0.976	0.976	0.978	0.974	0.978	0.976	0.976	0.972	0.974	0.998	0.976	0.984	0.98	0.976
51C	0.982	0.98	0.992	0.984	0.998	0.984	0.99	0.98	0.982	0.986	ID	0.996	0.98	0.98	0.98	0.98	0.98	0.978	0.972	0.972	0.988	0.982	0.996	0.988	0.978	0.978	0.988	0.992	0.982	0.98	0.982	0.992	0.996	0.994	0.986	0.988	0.982	0.98	0.988	0.98	0.982	0.982	0.978	0.98	0.984	0.99	0.998	0.994	0.99
be_4_2012	0.978	0.976	0.988	0.98	0.994	0.98	0.986	0.976	0.978	0.982	0.996	ID	0.976	0.976	0.976	0.976	0.976	0.974	0.968	0.968	0.984	0.978	0.994	0.984	0.974	0.978	0.984	0.988	0.978	0.976	0.978	0.992	0.992	0.99	0.982	0.984	0.978	0.976	0.984	0.976	0.978	0.978	0.974	0.976	0.98	0.986	0.994	0.99	0.986
BE_44_2011	0.986	0.984	0.972	0.992	0.978	0.976	0.978	0.988	0.982	0.978	0.98	0.976	ID	0.996	0.996	0.996	0.996	0.99	0.968	0.968	0.976	0.994	0.976	0.992	0.982	0.974	0.976	0.98	0.99	0.976	0.99	0.98	0.98	0.978	0.974	0.982	0.99	1	0.976	0.996	0.986	0.986	0.982	0.984	0.976	0.982	0.978	0.982	0.982
BE_6_2012	0.986	0.98	0.972	0.992	0.978	0.976	0.978	0.988	0.978	0.978	0.98	0.976	0.996	ID	1	1	1	0.99	0.968	0.968	0.976	0.994	0.976	0.988	0.982	0.974	0.976	0.98	0.99	0.976	0.99	0.98	0.98	0.978	0.974	0.982	0.99	0.996	0.976	1	0.986	0.986	0.982	0.984	0.976	0.982	0.978	0.982	0.982
transgenic_strain_Towne	0.986	0.98	0.972	0.992	0.978	0.976	0.978	0.988	0.978	0.978	0.98	0.976	0.996	1	ID	1	1	0.99	0.968	0.968	0.976	0.994	0.976	0.988	0.982	0.974	0.976	0.98	0.99	0.976	0.99	0.98	0.98	0.978	0.974	0.982	0.99	0.996	0.976	1	0.986	0.986	0.982	0.984	0.976	0.982	0.978	0.982	0.982
towne	0.986	0.98	0.972	0.992	0.978	0.976	0.978	0.988	0.978	0.978	0.98	0.976	0.996	1	1	ID	1	0.99	0.968	0.968	0.976	0.994	0.976	0.988	0.982	0.974	0.976	0.98	0.99	0.976	0.99	0.98	0.98	0.978	0.974	0.982	0.99	0.996	0.976	1	0.986	0.986	0.982	0.984	0.976	0.982	0.978	0.982	0.982
BE_32_2010	0.986	0.98	0.972	0.992	0.978	0.976	0.978	0.988	0.978	0.978	0.98	0.976	0.996	1	1	1	ID	0.99	0.968	0.968	0.976	0.994	0.976	0.988	0.982	0.974	0.976	0.98	0.99	0.976	0.99	0.98	0.98	0.978	0.974	0.982	0.99	0.996	0.976	1	0.986	0.986	0.982	0.984	0.976	0.982	0.978	0.982	0.982
BE_1_2010	0.984	0.978	0.97	0.986	0.976	0.974	0.976	0.986	0.976	0.972	0.978	0.974	0.99	0.99	0.99	0.99	0.99	ID	0.978	0.978	0.974	0.988	0.974	0.986	0.98	0.972	0.974	0.978	0.988	0.974	0.988	0.978	0.978	0.976	0.984	0.978	0.988	0.99	0.974	0.99	0.984	0.984	0.98	0.982	0.97	0.98	0.976	0.98	0.98
HAN1	0.966	0.964	0.964	0.968	0.97	0.964	0.97	0.972	0.962	0.958	0.972	0.968	0.968	0.968	0.968	0.968	0.968	0.978	ID	1	0.968	0.97	0.968	0.972	0.978	0.99	0.968	0.972	0.974	0.992	0.97	0.972	0.968	0.966	0.978	0.972	0.974	0.968	0.968	0.968	0.966	0.966	0.962	0.964	0.956	0.97	0.97	0.974	0.97
be_29_2010	0.966	0.964	0.964	0.968	0.97	0.964	0.97	0.972	0.962	0.958	0.972	0.968	0.968	0.968	0.968	0.968	0.968	0.978	1	ID	0.968	0.97	0.968	0.972	0.978	0.99	0.968	0.972	0.974	0.992	0.97	0.972	0.968	0.966	0.978	0.972	0.974	0.968	0.968	0.968	0.966	0.966	0.962	0.964	0.956	0.97	0.97	0.974	0.97
HAN28	0.982	0.976	0.984	0.984	0.99	0.98	0.998	0.976	0.974	0.974	0.988	0.984	0.976	0.976	0.976	0.976	0.976	0.974	0.968	0.968	ID	0.978	0.984	0.984	0.974	0.974	1	0.992	0.978	0.976	0.978	0.992	0.984	0.982	0.986	0.988	0.978	0.976	1	0.976	0.978	0.982	0.974	0.976	0.972	0.99	0.99	0.994	0.99
BE_48_2011	0.988	0.982	0.974	0.994	0.98	0.978	0.98	0.986	0.976	0.98	0.982	0.978	0.994	0.994	0.994	0.994	0.994	0.988	0.97	0.97	0.978	ID	0.978	0.986	0.98	0.976	0.978	0.982	0.988	0.978	0.988	0.982	0.982	0.98	0.976	0.984	0.988	0.994	0.978	0.994	0.988	0.988	0.984	0.986	0.978	0.984	0.98	0.984	0.984
33j	0.978	0.976	0.988	0.98	0.994	0.98	0.986	0.976	0.978	0.982	0.996	0.994	0.976	0.976	0.976	0.976	0.976	0.974	0.968	0.968	0.984	0.978	ID	0.984	0.974	0.974	0.984	0.988	0.978	0.976	0.978	0.99	0.992	0.99	0.982	0.984	0.978	0.976	0.984	0.976	0.978	0.978	0.974	0.976	0.98	0.986	0.994	0.99	0.986
BE_36_2011	0.986	0.988	0.98	0.984	0.986	0.984	0.986	0.988	0.99	0.978	0.988	0.984	0.992	0.988	0.988	0.988	0.988	0.986	0.972	0.972	0.984	0.986	0.984	ID	0.986	0.978	0.984	0.988	0.99	0.98	0.99	0.988	0.984	0.982	0.982	0.984	0.99	0.992	0.984	0.988	0.986	0.986	0.982	0.984	0.976	0.986	0.986	0.99	0.986
HAN38	0.98	0.978	0.97	0.978	0.976	0.974	0.976	0.986	0.976	0.968	0.978	0.974	0.982	0.982	0.982	0.982	0.982	0.98	0.978	0.978	0.974	0.98	0.974	0.986	ID	0.984	0.974	0.978	0.988	0.986	0.988	0.978	0.974	0.972	0.972	0.974	0.988	0.982	0.974	0.982	0.98	0.98	0.976	0.978	0.966	0.976	0.976	0.98	0.976
BE_29_2011	0.972	0.97	0.97	0.974	0.976	0.97	0.976	0.978	0.968	0.964	0.978	0.978	0.974	0.974	0.974	0.974	0.974	0.972	0.99	0.99	0.974	0.976	0.974	0.978	0.984	ID	0.974	0.978	0.98	0.998	0.976	0.978	0.974	0.972	0.972	0.974	0.98	0.974	0.974	0.974	0.972	0.972	0.968	0.97	0.962	0.976	0.976	0.98	0.976
be_26_2010	0.982	0.976	0.984	0.984	0.99	0.98	0.998	0.976	0.974	0.974	0.988	0.984	0.976	0.976	0.976	0.976	0.976	0.974	0.968	0.968	1	0.978	0.984	0.984	0.974	0.974	ID	0.992	0.978	0.976	0.978	0.992	0.984	0.982	0.986	0.988	0.978	0.976	1	0.976	0.978	0.982	0.974	0.976	0.972	0.99	0.99	0.994	0.99
CZ_1_2013	0.986	0.98	0.988	0.988	0.994	0.984	0.994	0.98	0.978	0.978	0.992	0.988	0.98	0.98	0.98	0.98	0.98	0.978	0.972	0.972	0.992	0.982	0.988	0.988	0.978	0.978	0.992	ID	0.982	0.98	0.982	0.996	0.988	0.986	0.99	0.992	0.982	0.98	0.992	0.98	0.982	0.986	0.978	0.98	0.976	0.994	0.994	0.998	0.994
309	0.984	0.978	0.974	0.986	0.98	0.978	0.98	0.998	0.98	0.976	0.982	0.978	0.99	0.99	0.99	0.99	0.99	0.988	0.974	0.974	0.978	0.988	0.978	0.99	0.988	0.98	0.978	0.982	ID	0.982	0.988	0.982	0.978	0.976	0.976	0.978	1	0.99	0.978	0.99	0.984	0.984	0.98	0.982	0.974	0.98	0.98	0.984	0.98
BE_3_2012	0.974	0.972	0.972	0.976	0.978	0.972	0.978	0.98	0.97	0.966	0.98	0.976	0.976	0.976	0.976	0.976	0.976	0.974	0.992	0.992	0.976	0.978	0.976	0.98	0.986	0.998	0.976	0.98	0.982	ID	0.978	0.98	0.976	0.974	0.974	0.976	0.982	0.976	0.976	0.976	0.974	0.974	0.97	0.972	0.964	0.978	0.978	0.982	0.978
UKNEQAS1	0.992	0.99	0.974	0.986	0.98	0.978	0.98	0.986	0.98	0.972	0.982	0.978	0.99	0.99	0.99	0.99	0.99	0.988	0.97	0.97	0.978	0.988	0.978	0.99	0.988	0.976	0.978	0.982	0.988	0.978	ID	0.982	0.982	0.98	0.976	0.982	0.988	0.99	0.978	0.99	0.992	0.992	0.988	0.99	0.97	0.984	0.98	0.984	0.984
39C	0.986	0.98	0.988	0.988	0.994	0.984	0.994	0.98	0.978	0.978	0.992	0.992	0.98	0.98	0.98	0.98	0.98	0.978	0.972	0.972	0.992	0.982	0.99	0.988	0.978	0.978	0.992	0.996	0.982	0.98	0.982	ID	0.988	0.986	0.99	0.992	0.982	0.98	0.992	0.98	0.982	0.986	0.978	0.98	0.976	0.994	0.994	0.998	0.994
25j	0.982	0.98	0.988	0.984	0.994	0.98	0.986	0.976	0.978	0.982	0.996	0.992	0.98	0.98	0.98	0.98	0.98	0.978	0.968	0.968	0.984	0.982	0.992	0.984	0.974	0.974	0.984	0.988	0.978	0.976	0.982	0.988	ID	0.998	0.982	0.988	0.978	0.98	0.984	0.98	0.982	0.982	0.978	0.98	0.98	0.99	0.994	0.99	0.99
15j	0.98	0.978	0.986	0.982	0.992	0.978	0.984	0.974	0.976	0.98	0.994	0.99	0.978	0.978	0.978	0.978	0.978	0.976	0.966	0.966	0.982	0.98	0.99	0.982	0.972	0.972	0.982	0.986	0.976	0.974	0.98	0.986	0.998	ID	0.98	0.986	0.976	0.978	0.982	0.978	0.98	0.98	0.976	0.978	0.978	0.988	0.992	0.988	0.988
BE_28_2011	0.98	0.974	0.982	0.982	0.988	0.978	0.988	0.974	0.972	0.972	0.986	0.982	0.974	0.974	0.974	0.974	0.974	0.984	0.978	0.978	0.986	0.976	0.982	0.982	0.972	0.972	0.986	0.99	0.976	0.974	0.976	0.99	0.982	0.98	ID	0.986	0.976	0.974	0.986	0.974	0.976	0.98	0.972	0.974	0.97	0.988	0.988	0.992	0.988
BE_5_2010	0.986	0.98	0.984	0.99	0.99	0.98	0.99	0.976	0.974	0.976	0.988	0.984	0.982	0.982	0.982	0.982	0.982	0.978	0.972	0.972	0.988	0.984	0.984	0.984	0.974	0.974	0.988	0.992	0.978	0.976	0.982	0.992	0.988	0.986	0.986	ID	0.978	0.982	0.988	0.982	0.982	0.986	0.978	0.98	0.974	0.994	0.99	0.994	0.994
3301	0.984	0.978	0.974	0.986	0.98	0.978	0.98	0.998	0.98	0.976	0.982	0.978	0.99	0.99	0.99	0.99	0.99	0.988	0.974	0.974	0.978	0.988	0.978	0.99	0.988	0.98	0.978	0.982	1	0.982	0.988	0.982	0.978	0.976	0.976	0.978	ID	0.99	0.978	0.99	0.984	0.984	0.98	0.982	0.974	0.98	0.98	0.984	0.98
BE_10_2012	0.986	0.984	0.972	0.992	0.978	0.976	0.978	0.988	0.982	0.978	0.98	0.976	1	0.996	0.996	0.996	0.996	0.99	0.968	0.968	0.976	0.994	0.976	0.992	0.982	0.974	0.976	0.98	0.99	0.976	0.99	0.98	0.98	0.978	0.974	0.982	0.99	ID	0.976	0.996	0.986	0.986	0.982	0.984	0.976	0.982	0.978	0.982	0.982
be_31_2010	0.982	0.976	0.984	0.984	0.99	0.98	0.998	0.976	0.974	0.974	0.988	0.984	0.976	0.976	0.976	0.976	0.976	0.974	0.968	0.968	1	0.978	0.984	0.984	0.974	0.974	1	0.992	0.978	0.976	0.978	0.992	0.984	0.982	0.986	0.988	0.978	0.976	ID	0.976	0.978	0.982	0.974	0.976	0.972	0.99	0.99	0.994	0.99
BE_30_2010	0.986	0.98	0.972	0.992	0.978	0.976	0.978	0.988	0.978	0.978	0.98	0.976	0.996	1	1	1	1	0.99	0.968	0.968	0.976	0.994	0.976	0.988	0.982	0.974	0.976	0.98	0.99	0.976	0.99	0.98	0.98	0.978	0.974	0.982	0.99	0.996	0.976	ID	0.986	0.986	0.982	0.984	0.976	0.982	0.978	0.982	0.982
BE_33_2011	0.996	0.99	0.974	0.986	0.98	0.978	0.98	0.982	0.976	0.976	0.982	0.978	0.986	0.986	0.986	0.986	0.986	0.984	0.966	0.966	0.978	0.988	0.978	0.986	0.98	0.972	0.978	0.982	0.984	0.974	0.992	0.982	0.982	0.98	0.976	0.982	0.984	0.986	0.978	0.986	ID	0.996	0.996	0.994	0.974	0.984	0.98	0.984	0.984
HAN8	1	0.99	0.978	0.99	0.984	0.982	0.984	0.982	0.976	0.976	0.982	0.978	0.986	0.986	0.986	0.986	0.986	0.984	0.966	0.966	0.982	0.988	0.978	0.986	0.98	0.972	0.982	0.986	0.984	0.974	0.992	0.986	0.982	0.98	0.98	0.986	0.984	0.986	0.982	0.986	0.996	ID	0.992	0.994	0.974	0.988	0.984	0.988	0.988
AL	0.992	0.986	0.97	0.982	0.976	0.974	0.976	0.978	0.972	0.972	0.978	0.974	0.982	0.982	0.982	0.982	0.982	0.98	0.962	0.962	0.974	0.984	0.974	0.982	0.976	0.968	0.974	0.978	0.98	0.97	0.988	0.978	0.978	0.976	0.972	0.978	0.98	0.982	0.974	0.982	0.996	0.992	ID	0.99	0.97	0.98	0.976	0.98	0.98
U3	0.994	0.988	0.972	0.984	0.978	0.976	0.978	0.98	0.974	0.974	0.98	0.976	0.984	0.984	0.984	0.984	0.984	0.982	0.964	0.964	0.976	0.986	0.976	0.984	0.978	0.97	0.976	0.98	0.982	0.972	0.99	0.98	0.98	0.978	0.974	0.98	0.982	0.984	0.976	0.984	0.994	0.994	0.99	ID	0.972	0.982	0.978	0.982	0.982
be_20_2010	0.974	0.968	0.976	0.98	0.982	0.976	0.974	0.972	0.97	0.998	0.984	0.98	0.976	0.976	0.976	0.976	0.976	0.97	0.956	0.956	0.972	0.978	0.98	0.976	0.966	0.962	0.972	0.976	0.974	0.964	0.97	0.976	0.98	0.978	0.97	0.974	0.974	0.976	0.972	0.976	0.974	0.974	0.97	0.972	ID	0.974	0.982	0.978	0.974
66	0.988	0.982	0.986	0.99	0.992	0.982	0.992	0.978	0.976	0.976	0.99	0.986	0.982	0.982	0.982	0.982	0.982	0.98	0.97	0.97	0.99	0.984	0.986	0.986	0.976	0.976	0.99	0.994	0.98	0.978	0.984	0.994	0.99	0.988	0.988	0.994	0.98	0.982	0.99	0.982	0.984	0.988	0.98	0.982	0.974	ID	0.992	0.996	1
16M	0.984	0.978	0.994	0.986	1	0.986	0.992	0.978	0.98	0.984	0.998	0.994	0.978	0.978	0.978	0.978	0.978	0.976	0.97	0.97	0.99	0.98	0.994	0.986	0.976	0.976	0.99	0.994	0.98	0.978	0.98	0.994	0.994	0.992	0.988	0.99	0.98	0.978	0.99	0.978	0.98	0.984	0.976	0.978	0.982	0.992	ID	0.996	0.992
BE_13_2010	0.988	0.982	0.99	0.99	0.996	0.986	0.996	0.982	0.98	0.98	0.994	0.99	0.982	0.982	0.982	0.982	0.982	0.98	0.974	0.974	0.994	0.984	0.99	0.99	0.98	0.98	0.994	0.998	0.984	0.982	0.984	0.998	0.99	0.988	0.992	0.994	0.984	0.982	0.994	0.982	0.984	0.988	0.98	0.982	0.978	0.996	0.996	ID	0.996
BE_6_2010	0.988	0.982	0.986	0.99	0.992	0.982	0.992	0.978	0.976	0.976	0.99	0.986	0.982	0.982	0.982	0.982	0.982	0.98	0.97	0.97	0.99	0.984	0.986	0.986	0.976	0.976	0.99	0.994	0.98	0.978	0.984	0.994	0.99	0.988	0.988	0.994	0.98	0.982	0.99	0.982	0.984	0.988	0.98	0.982	0.974	1	0.992	0.996	ID
be_28_2010	0.988	0.982	0.986	0.99	0.992	0.982	0.992	0.978	0.976	0.976	0.99	0.986	0.982	0.982	0.982	0.982	0.982	0.98	0.97	0.97	0.99	0.984	0.986	0.986	0.976	0.976	0.99	0.994	0.98	0.978	0.984	0.994	0.99	0.988	0.988	0.994	0.98	0.982	0.99	0.982	0.984	0.988	0.98	0.982	0.974	1	0.992	0.996	1
BE_38_2011	0.994	0.988	0.972	0.984	0.978	0.976	0.978	0.98	0.974	0.974	0.98	0.976	0.984	0.984	0.984	0.984	0.984	0.982	0.964	0.964	0.976	0.986	0.976	0.984	0.978	0.97	0.976	0.98	0.982	0.972	0.99	0.98	0.98	0.978	0.974	0.98	0.982	0.984	0.976	0.984	0.994	0.994	0.99	1	0.972	0.982	0.978	0.982	0.982
BE_4_2011	0.986	0.98	0.988	0.988	0.994	0.988	0.994	0.98	0.978	0.978	0.992	0.988	0.98	0.98	0.98	0.98	0.98	0.978	0.972	0.972	0.992	0.982	0.988	0.988	0.978	0.978	0.992	0.996	0.982	0.98	0.982	0.996	0.988	0.986	0.99	0.992	0.982	0.98	0.992	0.98	0.982	0.986	0.978	0.98	0.976	0.994	0.994	0.998	0.994
BE_5_2012	0.99	0.984	0.988	0.992	0.994	0.984	0.994	0.98	0.978	0.978	0.992	0.988	0.984	0.984	0.984	0.984	0.984	0.982	0.972	0.972	0.992	0.986	0.988	0.988	0.978	0.978	0.992	0.996	0.982	0.98	0.986	0.996	0.992	0.99	0.99	0.996	0.982	0.984	0.992	0.984	0.986	0.99	0.982	0.984	0.976	0.998	0.994	0.998	0.998
HAN19	0.992	0.986	0.97	0.982	0.976	0.974	0.976	0.978	0.972	0.972	0.978	0.974	0.982	0.982	0.982	0.982	0.982	0.98	0.962	0.962	0.974	0.984	0.974	0.982	0.976	0.968	0.974	0.978	0.98	0.97	0.988	0.978	0.978	0.976	0.972	0.978	0.98	0.982	0.974	0.982	0.996	0.992	1	0.99	0.97	0.98	0.976	0.98	0.98
BE_27_2010	0.976	0.97	0.978	0.978	0.984	0.974	0.992	0.97	0.968	0.968	0.982	0.978	0.97	0.97	0.97	0.97	0.97	0.968	0.962	0.962	0.994	0.972	0.978	0.978	0.968	0.968	0.994	0.986	0.972	0.97	0.972	0.986	0.978	0.976	0.98	0.982	0.972	0.97	0.994	0.97	0.972	0.976	0.968	0.97	0.966	0.984	0.984	0.988	0.984
BE_27_2011	0.984	0.974	0.986	0.994	0.992	0.978	0.984	0.978	0.972	0.984	0.99	0.986	0.986	0.986	0.986	0.986	0.986	0.98	0.966	0.966	0.982	0.988	0.986	0.978	0.972	0.972	0.982	0.986	0.98	0.974	0.98	0.986	0.99	0.988	0.98	0.988	0.98	0.986	0.982	0.986	0.98	0.984	0.976	0.978	0.982	0.988	0.992	0.988	0.988
HAN20	0.982	0.976	0.98	0.984	0.986	0.976	0.994	0.972	0.97	0.97	0.984	0.98	0.976	0.976	0.976	0.976	0.976	0.974	0.964	0.964	0.996	0.978	0.98	0.98	0.97	0.97	0.996	0.988	0.974	0.972	0.978	0.988	0.984	0.982	0.982	0.988	0.974	0.976	0.996	0.976	0.978	0.982	0.974	0.976	0.968	0.994	0.986	0.99	0.994
BE_8_2010	0.982	0.976	0.984	0.984	0.99	0.98	0.998	0.976	0.974	0.974	0.988	0.984	0.976	0.976	0.976	0.976	0.976	0.974	0.968	0.968	1	0.978	0.984	0.984	0.974	0.974	1	0.992	0.978	0.976	0.978	0.992	0.984	0.982	0.986	0.988	0.978	0.976	1	0.976	0.978	0.982	0.974	0.976	0.972	0.99	0.99	0.994	0.99
AD169	0.986	0.984	0.972	0.992	0.978	0.976	0.978	0.988	0.982	0.978	0.98	0.976	1	0.996	0.996	0.996	0.996	0.99	0.968	0.968	0.976	0.994	0.976	0.992	0.982	0.974	0.976	0.98	0.99	0.976	0.99	0.98	0.98	0.978	0.974	0.982	0.99	1	0.976	0.996	0.986	0.986	0.982	0.984	0.976	0.982	0.978	0.982	0.982
BE_46_2011	0.982	0.976	0.984	0.984	0.99	0.98	0.998	0.976	0.974	0.974	0.988	0.984	0.976	0.976	0.976	0.976	0.976	0.974	0.968	0.968	1	0.978	0.984	0.984	0.974	0.974	1	0.992	0.978	0.976	0.978	0.992	0.984	0.982	0.986	0.988	0.978	0.976	1	0.976	0.978	0.982	0.974	0.976	0.972	0.99	0.99	0.994	0.99
5234	0.988	0.982	0.99	0.99	0.996	0.986	0.996	0.982	0.98	0.98	0.994	0.99	0.982	0.982	0.982	0.982	0.982	0.98	0.974	0.974	0.994	0.984	0.99	0.99	0.98	0.98	0.994	0.998	0.984	0.982	0.984	0.998	0.99	0.988	0.992	0.994	0.984	0.982	0.994	0.982	0.984	0.988	0.98	0.982	0.978	0.996	0.996	1	0.996
32C	0.984	0.978	0.986	0.986	0.992	0.982	0.992	0.978	0.976	0.976	0.99	0.988	0.978	0.978	0.978	0.978	0.978	0.976	0.97	0.97	0.99	0.98	0.994	0.986	0.976	0.976	0.99	0.994	0.98	0.978	0.98	0.996	0.986	0.984	0.988	0.99	0.98	0.978	0.99	0.978	0.98	0.984	0.976	0.978	0.974	0.992	0.992	0.996	0.992
BE_13_2012	0.984	0.978	0.986	0.986	0.992	0.982	0.992	0.978	0.976	0.976	0.99	0.988	0.978	0.978	0.978	0.978	0.978	0.976	0.97	0.97	0.99	0.98	0.994	0.986	0.976	0.976	0.99	0.994	0.98	0.978	0.98	0.996	0.986	0.984	0.988	0.99	0.98	0.978	0.99	0.978	0.98	0.984	0.976	0.978	0.974	0.992	0.992	0.996	0.992
JHC	0.982	0.98	0.988	0.984	0.994	0.98	0.986	0.976	0.978	0.982	0.996	0.992	0.98	0.98	0.98	0.98	0.98	0.978	0.968	0.968	0.984	0.982	0.992	0.984	0.974	0.974	0.984	0.988	0.978	0.976	0.982	0.988	1	0.998	0.982	0.988	0.978	0.98	0.984	0.98	0.982	0.982	0.978	0.98	0.98	0.99	0.994	0.99	0.99
8j	0.982	0.98	0.988	0.984	0.994	0.98	0.986	0.976	0.978	0.982	0.996	0.992	0.98	0.98	0.98	0.98	0.98	0.978	0.968	0.968	0.984	0.982	0.992	0.984	0.974	0.974	0.984	0.988	0.978	0.976	0.982	0.988	1	0.998	0.982	0.988	0.978	0.98	0.984	0.98	0.982	0.982	0.978	0.98	0.98	0.99	0.994	0.99	0.99
BE_39_2011	0.976	0.97	0.978	0.982	0.984	0.978	0.976	0.974	0.972	1	0.986	0.982	0.978	0.978	0.978	0.978	0.978	0.972	0.958	0.958	0.974	0.98	0.982	0.978	0.968	0.964	0.974	0.978	0.976	0.966	0.972	0.978	0.982	0.98	0.972	0.976	0.976	0.978	0.974	0.978	0.976	0.976	0.972	0.974	0.998	0.976	0.984	0.98	0.976
711	0.988	0.982	0.99	0.99	0.996	0.986	0.996	0.982	0.98	0.98	0.994	0.99	0.982	0.982	0.982	0.982	0.982	0.98	0.974	0.974	0.994	0.984	0.99	0.99	0.98	0.98	0.994	0.998	0.984	0.982	0.984	0.998	0.99	0.988	0.992	0.994	0.984	0.982	0.994	0.982	0.984	0.988	0.98	0.982	0.978	0.996	0.996	1	0.996
PAV21	0.984	0.978	0.986	0.986	0.992	0.982	0.992	0.978	0.976	0.976	0.99	0.988	0.978	0.978	0.978	0.978	0.978	0.976	0.97	0.97	0.99	0.98	0.994	0.986	0.976	0.976	0.99	0.994	0.98	0.978	0.98	0.996	0.986	0.984	0.988	0.99	0.98	0.978	0.99	0.978	0.98	0.984	0.976	0.978	0.974	0.992	0.992	0.996	0.992
D52	0.978	0.976	0.988	0.98	0.994	0.98	0.986	0.976	0.978	0.982	0.996	0.992	0.976	0.976	0.976	0.976	0.976	0.974	0.968	0.968	0.984	0.978	0.992	0.984	0.974	0.974	0.984	0.988	0.978	0.976	0.978	0.988	0.992	0.99	0.982	0.984	0.978	0.976	0.984	0.976	0.978	0.978	0.974	0.976	0.98	0.986	0.994	0.99	0.986
6397	0.988	0.982	0.986	0.99	0.992	0.982	0.992	0.978	0.976	0.976	0.99	0.986	0.982	0.982	0.982	0.982	0.982	0.98	0.974	0.974	0.99	0.984	0.986	0.986	0.976	0.976	0.99	0.994	0.98	0.978	0.984	0.994	0.99	0.988	0.988	0.998	0.98	0.982	0.99	0.982	0.984	0.988	0.98	0.982	0.974	0.996	0.992	0.996	0.996
BE_6_2011	0.984	0.978	0.986	0.986	0.992	0.982	1	0.978	0.976	0.976	0.99	0.986	0.978	0.978	0.978	0.978	0.978	0.976	0.97	0.97	0.998	0.98	0.986	0.986	0.976	0.976	0.998	0.994	0.98	0.978	0.98	0.994	0.986	0.984	0.988	0.99	0.98	0.978	0.998	0.978	0.98	0.984	0.976	0.978	0.974	0.992	0.992	0.996	0.992
BE_20_2011	0.982	0.976	0.972	0.984	0.978	0.976	0.978	0.996	0.978	0.974	0.98	0.976	0.988	0.988	0.988	0.988	0.988	0.986	0.972	0.972	0.976	0.99	0.976	0.988	0.986	0.978	0.976	0.98	0.998	0.98	0.986	0.98	0.976	0.974	0.974	0.976	0.998	0.988	0.976	0.988	0.982	0.982	0.978	0.98	0.972	0.978	0.978	0.982	0.978
VR1814	0.976	0.97	0.978	0.982	0.984	0.978	0.976	0.974	0.972	1	0.986	0.982	0.978	0.978	0.978	0.978	0.978	0.972	0.958	0.958	0.974	0.98	0.982	0.978	0.968	0.964	0.974	0.978	0.976	0.966	0.972	0.978	0.982	0.98	0.972	0.976	0.976	0.978	0.974	0.978	0.976	0.976	0.972	0.974	0.998	0.976	0.984	0.98	0.976
D2	0.974	0.972	0.984	0.976	0.99	0.976	0.982	0.972	0.974	0.978	0.992	0.988	0.972	0.972	0.972	0.972	0.972	0.97	0.964	0.964	0.98	0.974	0.988	0.98	0.97	0.97	0.98	0.984	0.974	0.972	0.974	0.984	0.988	0.986	0.978	0.98	0.974	0.972	0.98	0.972	0.974	0.974	0.97	0.972	0.976	0.982	0.99	0.986	0.982
BE_30_2011	0.982	0.976	0.984	0.984	0.99	0.98	0.998	0.976	0.974	0.974	0.988	0.984	0.976	0.976	0.976	0.976	0.976	0.974	0.968	0.968	1	0.978	0.984	0.984	0.974	0.974	1	0.992	0.978	0.976	0.978	0.992	0.984	0.982	0.986	0.988	0.978	0.976	1	0.976	0.978	0.982	0.974	0.976	0.972	0.99	0.99	0.994	0.99
BE_41_2011	0.982	0.98	0.984	0.984	0.99	0.98	0.99	0.976	0.978	0.974	0.988	0.984	0.98	0.976	0.976	0.976	0.976	0.974	0.968	0.968	0.988	0.978	0.984	0.988	0.974	0.974	0.988	0.992	0.978	0.976	0.978	0.992	0.984	0.982	0.986	0.988	0.978	0.98	0.988	0.976	0.978	0.982	0.974	0.976	0.972	0.99	0.99	0.994	0.99
BE_10_2011	0.986	0.984	0.972	0.992	0.978	0.976	0.978	0.988	0.982	0.978	0.98	0.976	1	0.996	0.996	0.996	0.996	0.99	0.968	0.968	0.976	0.994	0.976	0.992	0.982	0.974	0.976	0.98	0.99	0.976	0.99	0.98	0.98	0.978	0.974	0.982	0.99	1	0.976	0.996	0.986	0.986	0.982	0.984	0.976	0.982	0.978	0.982	0.982
BE_21_2010	0.974	0.968	0.976	0.98	0.982	0.976	0.974	0.972	0.97	0.998	0.984	0.98	0.976	0.976	0.976	0.976	0.976	0.97	0.956	0.956	0.972	0.978	0.98	0.976	0.966	0.962	0.972	0.976	0.974	0.964	0.97	0.976	0.98	0.978	0.97	0.974	0.974	0.976	0.972	0.976	0.974	0.974	0.97	0.972	0.996	0.974	0.982	0.978	0.974
HAN	0.982	0.976	0.992	0.984	0.998	0.984	0.99	0.976	0.978	0.982	0.996	0.994	0.976	0.976	0.976	0.976	0.976	0.974	0.968	0.968	0.988	0.978	0.996	0.984	0.974	0.974	0.988	0.992	0.978	0.976	0.978	0.994	0.992	0.99	0.986	0.988	0.978	0.976	0.988	0.976	0.978	0.982	0.974	0.976	0.98	0.99	0.998	0.994	0.99
20M	0.978	0.972	0.976	0.988	0.982	0.976	0.974	0.976	0.97	0.986	0.984	0.98	0.984	0.984	0.984	0.984	0.984	0.978	0.96	0.96	0.972	0.986	0.98	0.976	0.97	0.966	0.972	0.976	0.978	0.968	0.978	0.976	0.984	0.982	0.97	0.978	0.978	0.984	0.972	0.984	0.978	0.978	0.974	0.976	0.984	0.978	0.982	0.978	0.978
BE_42_2011	0.98	0.978	0.99	0.982	0.996	0.982	0.988	0.978	0.98	0.988	0.998	0.994	0.978	0.978	0.978	0.978	0.978	0.976	0.97	0.97	0.986	0.98	0.994	0.986	0.976	0.976	0.986	0.99	0.98	0.978	0.98	0.99	0.994	0.992	0.984	0.986	0.98	0.978	0.986	0.978	0.98	0.98	0.976	0.978	0.986	0.988	0.996	0.992	0.988
BE_1_2011	0.98	0.974	0.982	0.982	0.988	0.978	0.996	0.974	0.972	0.972	0.986	0.982	0.974	0.974	0.974	0.974	0.974	0.972	0.966	0.966	0.998	0.976	0.982	0.982	0.972	0.972	0.998	0.99	0.976	0.974	0.976	0.99	0.982	0.98	0.984	0.986	0.976	0.974	0.998	0.974	0.976	0.98	0.972	0.974	0.97	0.988	0.988	0.992	0.988
BE_18_2010	0.974	0.968	0.976	0.98	0.982	0.976	0.974	0.972	0.97	0.998	0.984	0.98	0.976	0.976	0.976	0.976	0.976	0.97	0.956	0.956	0.972	0.978	0.98	0.976	0.966	0.962	0.972	0.976	0.974	0.964	0.97	0.976	0.98	0.978	0.97	0.974	0.974	0.976	0.972	0.976	0.974	0.974	0.97	0.972	1	0.974	0.982	0.978	0.974
BE_5_2011	0.986	0.98	0.984	0.99	0.99	0.98	0.99	0.976	0.974	0.976	0.988	0.984	0.982	0.982	0.982	0.982	0.982	0.978	0.972	0.972	0.988	0.984	0.984	0.984	0.974	0.974	0.988	0.992	0.978	0.976	0.982	0.992	0.988	0.986	0.986	1	0.978	0.982	0.988	0.982	0.982	0.986	0.978	0.98	0.974	0.994	0.99	0.994	0.994
be_16_2012	0.982	0.976	0.984	0.984	0.99	0.98	0.998	0.976	0.974	0.974	0.988	0.984	0.976	0.976	0.976	0.976	0.976	0.974	0.968	0.968	1	0.978	0.984	0.984	0.974	0.974	1	0.992	0.978	0.976	0.978	0.992	0.984	0.982	0.986	0.988	0.978	0.976	1	0.976	0.978	0.982	0.974	0.976	0.972	0.99	0.99	0.994	0.99
BE_3_2011	0.986	0.98	0.988	0.988	0.994	0.988	0.994	0.98	0.978	0.978	0.992	0.988	0.98	0.98	0.98	0.98	0.98	0.978	0.972	0.972	0.992	0.982	0.988	0.988	0.978	0.978	0.992	0.996	0.982	0.98	0.982	0.996	0.988	0.986	0.99	0.992	0.982	0.98	0.992	0.98	0.982	0.986	0.978	0.98	0.976	0.994	0.994	0.998	0.994
transgenic_strain_CINCY+Towne	0.988	0.982	0.974	0.994	0.98	0.978	0.98	0.99	0.98	0.98	0.982	0.978	0.998	0.998	0.998	0.998	0.998	0.992	0.97	0.97	0.978	0.996	0.978	0.99	0.984	0.976	0.978	0.982	0.992	0.978	0.992	0.982	0.982	0.98	0.976	0.984	0.992	0.998	0.978	0.998	0.988	0.988	0.984	0.986	0.978	0.984	0.98	0.984	0.984
PAV20	0.984	0.978	0.97	0.99	0.976	0.974	0.976	0.982	0.972	0.976	0.978	0.974	0.99	0.99	0.99	0.99	0.99	0.984	0.966	0.966	0.974	0.992	0.974	0.982	0.976	0.972	0.974	0.978	0.984	0.974	0.984	0.978	0.978	0.976	0.972	0.98	0.984	0.99	0.974	0.99	0.984	0.984	0.98	0.982	0.974	0.98	0.976	0.98	0.98
HAN22	0.988	0.982	0.986	0.99	0.992	0.982	0.992	0.978	0.976	0.976	0.99	0.986	0.982	0.982	0.982	0.982	0.982	0.98	0.97	0.97	0.99	0.984	0.986	0.986	0.976	0.976	0.99	0.994	0.98	0.978	0.984	0.994	0.99	0.988	0.988	0.994	0.98	0.982	0.99	0.982	0.984	0.988	0.98	0.982	0.974	1	0.992	0.996	1
BE_8_2012	0.978	0.972	0.976	0.98	0.982	0.976	0.974	0.98	0.974	0.99	0.984	0.98	0.98	0.98	0.98	0.98	0.98	0.974	0.964	0.964	0.972	0.982	0.98	0.98	0.974	0.97	0.972	0.976	0.982	0.972	0.974	0.976	0.98	0.978	0.97	0.974	0.982	0.98	0.972	0.98	0.978	0.978	0.974	0.976	0.988	0.974	0.982	0.978	0.974
BE_22_2010	0.976	0.974	0.97	0.982	0.976	0.986	0.972	0.974	0.968	0.976	0.978	0.974	0.982	0.982	0.982	0.982	0.982	0.976	0.966	0.966	0.97	0.984	0.974	0.978	0.976	0.972	0.97	0.974	0.976	0.974	0.98	0.974	0.978	0.976	0.968	0.976	0.976	0.982	0.97	0.982	0.976	0.976	0.972	0.974	0.974	0.976	0.976	0.976	0.976
BE_40_2011	1	0.99	0.978	0.99	0.984	0.982	0.984	0.982	0.976	0.976	0.982	0.978	0.986	0.986	0.986	0.986	0.986	0.984	0.966	0.966	0.982	0.988	0.978	0.986	0.98	0.972	0.982	0.986	0.984	0.974	0.992	0.986	0.982	0.98	0.98	0.986	0.984	0.986	0.982	0.986	0.996	1	0.992	0.994	0.974	0.988	0.984	0.988	0.988
RCMV1678	0.974	0.968	0.976	0.98	0.982	0.976	0.974	0.972	0.97	0.998	0.984	0.98	0.976	0.976	0.976	0.976	0.976	0.97	0.956	0.956	0.972	0.978	0.98	0.976	0.966	0.962	0.972	0.976	0.974	0.964	0.97	0.976	0.98	0.978	0.97	0.974	0.974	0.976	0.972	0.976	0.974	0.974	0.97	0.972	1	0.974	0.982	0.978	0.974
RCMV1111	0.974	0.968	0.976	0.98	0.982	0.976	0.974	0.972	0.97	0.998	0.984	0.98	0.976	0.976	0.976	0.976	0.976	0.97	0.956	0.956	0.972	0.978	0.98	0.976	0.966	0.962	0.972	0.976	0.974	0.964	0.97	0.976	0.98	0.978	0.97	0.974	0.974	0.976	0.972	0.976	0.974	0.974	0.97	0.972	1	0.974	0.982	0.978	0.974
RCMV1528	0.974	0.968	0.976	0.98	0.982	0.976	0.974	0.972	0.97	0.998	0.984	0.98	0.976	0.976	0.976	0.976	0.976	0.97	0.956	0.956	0.972	0.978	0.98	0.976	0.966	0.962	0.972	0.976	0.974	0.964	0.97	0.976	0.98	0.978	0.97	0.974	0.974	0.976	0.972	0.976	0.974	0.974	0.97	0.972	1	0.974	0.982	0.978	0.974
Davis	0.982	0.976	0.984	0.984	0.99	0.98	0.998	0.976	0.974	0.974	0.988	0.984	0.976	0.976	0.976	0.976	0.976	0.974	0.968	0.968	1	0.978	0.984	0.984	0.974	0.974	1	0.992	0.978	0.976	0.978	0.992	0.984	0.982	0.986	0.988	0.978	0.976	1	0.976	0.978	0.982	0.974	0.976	0.972	0.99	0.99	0.994	0.99
BE_4_2010	0.986	0.98	0.988	0.988	0.994	0.984	0.994	0.98	0.978	0.978	0.992	0.988	0.98	0.98	0.98	0.98	0.98	0.978	0.972	0.972	0.992	0.982	0.988	0.988	0.978	0.978	0.992	0.996	0.982	0.98	0.982	0.996	0.988	0.986	0.994	0.992	0.982	0.98	0.992	0.98	0.982	0.986	0.978	0.98	0.976	0.994	0.994	0.998	0.994
18m	0.986	0.98	0.988	0.988	0.994	0.984	0.994	0.98	0.978	0.978	0.992	0.992	0.98	0.98	0.98	0.98	0.98	0.978	0.972	0.972	0.992	0.982	0.99	0.988	0.978	0.978	0.992	0.996	0.982	0.98	0.982	1	0.988	0.986	0.99	0.992	0.982	0.98	0.992	0.98	0.982	0.986	0.978	0.98	0.976	0.994	0.994	0.998	0.994
BE_9_2011	0.986	0.98	0.988	0.988	0.994	0.988	0.994	0.98	0.978	0.978	0.992	0.988	0.98	0.98	0.98	0.98	0.98	0.978	0.972	0.972	0.992	0.982	0.988	0.988	0.978	0.978	0.992	0.996	0.982	0.98	0.982	0.996	0.988	0.986	0.99	0.992	0.982	0.98	0.992	0.98	0.982	0.986	0.978	0.98	0.976	0.994	0.994	0.998	0.994
TB40_E_clone_Lisa	0.976	0.97	0.978	0.982	0.984	0.978	0.976	0.974	0.972	1	0.986	0.982	0.978	0.978	0.978	0.978	0.978	0.972	0.958	0.958	0.974	0.98	0.982	0.978	0.968	0.964	0.974	0.978	0.976	0.966	0.972	0.978	0.982	0.98	0.972	0.976	0.976	0.978	0.974	0.978	0.976	0.976	0.972	0.974	0.998	0.976	0.984	0.98	0.976
be_22_2011	0.986	0.98	0.988	0.988	0.994	0.988	0.994	0.98	0.978	0.978	0.992	0.988	0.98	0.98	0.98	0.98	0.98	0.978	0.972	0.972	0.992	0.982	0.988	0.988	0.978	0.978	0.992	0.996	0.982	0.98	0.982	0.996	0.988	0.986	0.99	0.992	0.982	0.98	0.992	0.98	0.982	0.986	0.978	0.98	0.976	0.994	0.994	0.998	0.994
PAV18	0.974	0.968	0.976	0.98	0.982	0.976	0.974	0.972	0.97	0.998	0.984	0.98	0.976	0.976	0.976	0.976	0.976	0.97	0.956	0.956	0.972	0.978	0.98	0.976	0.966	0.962	0.972	0.976	0.974	0.964	0.97	0.976	0.98	0.978	0.97	0.974	0.974	0.976	0.972	0.976	0.974	0.974	0.97	0.972	0.996	0.974	0.982	0.978	0.974
CZ_3_2012	0.988	0.982	0.99	0.99	0.996	0.986	0.996	0.982	0.98	0.98	0.994	0.99	0.982	0.982	0.982	0.982	0.982	0.98	0.974	0.974	0.994	0.984	0.99	0.99	0.98	0.98	0.994	0.998	0.984	0.982	0.984	0.998	0.99	0.988	0.992	0.994	0.984	0.982	0.994	0.982	0.984	0.988	0.98	0.982	0.978	0.996	0.996	1	0.996
22M	0.982	0.98	0.992	0.984	0.998	0.984	0.99	0.98	0.982	0.986	1	0.996	0.98	0.98	0.98	0.98	0.98	0.978	0.972	0.972	0.988	0.982	0.996	0.988	0.978	0.978	0.988	0.992	0.982	0.98	0.982	0.992	0.996	0.994	0.986	0.988	0.982	0.98	0.988	0.98	0.982	0.982	0.978	0.98	0.984	0.99	0.998	0.994	0.99
HAN12	0.978	0.972	0.976	0.988	0.982	0.976	0.974	0.976	0.97	0.99	0.984	0.98	0.984	0.984	0.984	0.984	0.984	0.978	0.96	0.96	0.972	0.986	0.98	0.976	0.97	0.966	0.972	0.976	0.978	0.968	0.978	0.976	0.984	0.982	0.97	0.978	0.978	0.984	0.972	0.984	0.978	0.978	0.974	0.976	0.988	0.978	0.982	0.978	0.978
be_16_2010	0.982	0.976	0.98	0.98	0.986	1	0.982	0.976	0.974	0.978	0.984	0.98	0.976	0.976	0.976	0.976	0.976	0.974	0.964	0.964	0.98	0.978	0.98	0.984	0.974	0.97	0.98	0.984	0.978	0.972	0.978	0.984	0.98	0.978	0.978	0.98	0.978	0.976	0.98	0.976	0.978	0.982	0.974	0.976	0.976	0.982	0.986	0.986	0.982
toledo	0.988	0.986	0.974	0.99	0.98	0.978	0.98	0.986	0.98	0.976	0.982	0.978	0.994	0.994	0.994	0.994	0.994	0.988	0.97	0.97	0.978	0.992	0.978	0.99	0.988	0.976	0.978	0.982	0.988	0.978	0.996	0.982	0.982	0.98	0.976	0.984	0.988	0.994	0.978	0.994	0.988	0.988	0.984	0.986	0.974	0.984	0.98	0.984	0.984
BE_15_2011	0.988	0.982	0.99	0.99	0.996	0.986	0.996	0.982	0.98	0.98	0.994	0.99	0.982	0.982	0.982	0.982	0.982	0.98	0.974	0.974	0.994	0.984	0.99	0.99	0.98	0.98	0.994	0.998	0.984	0.982	0.984	0.998	0.99	0.988	0.992	0.994	0.984	0.982	0.994	0.982	0.984	0.988	0.98	0.982	0.978	0.996	0.996	1	0.996
BE_12_2012	0.98	0.974	0.978	0.99	0.984	0.978	0.976	0.978	0.972	0.992	0.986	0.982	0.986	0.986	0.986	0.986	0.986	0.98	0.962	0.962	0.974	0.988	0.982	0.978	0.972	0.968	0.974	0.978	0.98	0.97	0.98	0.978	0.986	0.984	0.972	0.98	0.98	0.986	0.974	0.986	0.98	0.98	0.976	0.978	0.99	0.98	0.984	0.98	0.98
BE_8_2011	0.99	0.98	0.968	0.98	0.974	0.972	0.974	0.972	0.966	0.966	0.972	0.968	0.976	0.976	0.976	0.976	0.976	0.986	0.968	0.968	0.972	0.982	0.968	0.976	0.97	0.962	0.972	0.976	0.974	0.964	0.982	0.976	0.972	0.97	0.982	0.976	0.974	0.976	0.972	0.976	0.986	0.99	0.982	0.984	0.964	0.978	0.974	0.978	0.978
RCMV1149	0.974	0.968	0.976	0.98	0.982	0.976	0.974	0.972	0.97	0.998	0.984	0.98	0.976	0.976	0.976	0.976	0.976	0.97	0.956	0.956	0.972	0.978	0.98	0.976	0.966	0.962	0.972	0.976	0.974	0.964	0.97	0.976	0.98	0.978	0.97	0.974	0.974	0.976	0.972	0.976	0.974	0.974	0.97	0.972	1	0.974	0.982	0.978	0.974
BE_24_2011	0.974	0.968	0.976	0.98	0.982	0.976	0.974	0.972	0.97	0.998	0.984	0.98	0.976	0.976	0.976	0.976	0.976	0.97	0.956	0.956	0.972	0.978	0.98	0.976	0.966	0.962	0.972	0.976	0.974	0.964	0.97	0.976	0.98	0.978	0.97	0.974	0.974	0.976	0.972	0.976	0.974	0.974	0.97	0.972	0.996	0.974	0.982	0.978	0.974
BE_12_2011	0.986	0.98	0.988	0.988	0.994	0.984	0.994	0.98	0.978	0.978	0.992	0.988	0.98	0.98	0.98	0.98	0.98	0.978	0.972	0.972	0.992	0.982	0.988	0.988	0.978	0.978	0.992	0.996	0.982	0.98	0.982	0.996	0.988	0.986	0.99	0.992	0.982	0.98	0.992	0.98	0.982	0.986	0.978	0.98	0.976	0.994	0.994	0.998	0.994
BE_2_2013	0.978	0.976	0.968	0.972	0.974	0.972	0.974	0.976	0.974	0.966	0.976	0.972	0.976	0.976	0.976	0.976	0.976	0.986	0.972	0.972	0.972	0.974	0.976	0.984	0.978	0.966	0.972	0.976	0.978	0.968	0.982	0.976	0.972	0.97	0.982	0.972	0.978	0.976	0.972	0.976	0.978	0.978	0.974	0.98	0.964	0.974	0.974	0.978	0.974
BE_49_2011	0.986	0.98	0.988	0.988	0.994	0.984	0.994	0.98	0.978	0.978	0.992	0.988	0.98	0.98	0.98	0.98	0.98	0.978	0.972	0.972	0.992	0.982	0.988	0.988	0.978	0.978	0.992	0.996	0.982	0.98	0.982	0.996	0.988	0.986	0.99	0.992	0.982	0.98	0.992	0.98	0.982	0.986	0.978	0.98	0.976	0.994	0.994	0.998	0.994
HAN16	0.976	0.97	0.978	0.982	0.984	0.978	0.976	0.974	0.972	1	0.986	0.982	0.978	0.978	0.978	0.978	0.978	0.972	0.958	0.958	0.974	0.98	0.982	0.978	0.968	0.964	0.974	0.978	0.976	0.966	0.972	0.978	0.982	0.98	0.972	0.976	0.976	0.978	0.974	0.978	0.976	0.976	0.972	0.974	0.998	0.976	0.984	0.98	0.976
BE_33_2010	0.978	0.976	0.972	0.98	0.978	0.972	0.974	0.988	0.982	0.974	0.98	0.976	0.988	0.984	0.984	0.984	0.984	0.982	0.964	0.964	0.972	0.982	0.976	0.988	0.978	0.97	0.972	0.976	0.99	0.972	0.982	0.976	0.976	0.974	0.97	0.972	0.99	0.988	0.972	0.984	0.978	0.978	0.974	0.976	0.972	0.974	0.978	0.978	0.974
RCMV1677	0.974	0.968	0.976	0.98	0.982	0.976	0.974	0.972	0.97	0.998	0.984	0.98	0.976	0.976	0.976	0.976	0.976	0.97	0.956	0.956	0.972	0.978	0.98	0.976	0.966	0.962	0.972	0.976	0.974	0.964	0.97	0.976	0.98	0.978	0.97	0.974	0.974	0.976	0.972	0.976	0.974	0.974	0.97	0.972	1	0.974	0.982	0.978	0.974
BE_9_2010	0.982	0.98	0.984	0.984	0.99	0.98	0.99	0.976	0.978	0.974	0.988	0.984	0.98	0.976	0.976	0.976	0.976	0.974	0.968	0.968	0.988	0.978	0.984	0.988	0.974	0.974	0.988	0.992	0.978	0.976	0.978	0.992	0.984	0.982	0.986	0.988	0.978	0.98	0.988	0.976	0.978	0.982	0.974	0.976	0.972	0.99	0.99	0.994	0.99
BE_15_2012	0.982	0.976	0.984	0.984	0.99	0.98	0.998	0.976	0.974	0.974	0.988	0.984	0.976	0.976	0.976	0.976	0.976	0.974	0.968	0.968	1	0.978	0.984	0.984	0.974	0.974	1	0.992	0.978	0.976	0.978	0.992	0.984	0.982	0.986	0.988	0.978	0.976	1	0.976	0.978	0.982	0.974	0.976	0.972	0.99	0.99	0.994	0.99
BE_7_2012	0.982	0.976	0.984	0.984	0.99	0.98	0.998	0.976	0.974	0.974	0.988	0.984	0.976	0.976	0.976	0.976	0.976	0.974	0.968	0.968	1	0.978	0.984	0.984	0.974	0.974	1	0.992	0.978	0.976	0.978	0.992	0.984	0.982	0.986	0.988	0.978	0.976	1	0.976	0.978	0.982	0.974	0.976	0.972	0.99	0.99	0.994	0.99
BE_1_2012	0.976	0.982	0.974	0.974	0.98	0.974	0.976	0.978	1	0.972	0.982	0.978	0.982	0.978	0.978	0.978	0.978	0.976	0.962	0.962	0.974	0.976	0.978	0.99	0.976	0.968	0.974	0.978	0.98	0.97	0.98	0.978	0.978	0.976	0.972	0.974	0.98	0.982	0.974	0.978	0.976	0.976	0.972	0.974	0.97	0.976	0.98	0.98	0.976
BE_17_2010	0.982	0.98	0.984	0.984	0.99	0.984	0.982	0.976	0.978	0.986	0.992	0.988	0.98	0.98	0.98	0.98	0.98	0.978	0.964	0.964	0.98	0.982	0.988	0.984	0.974	0.97	0.98	0.984	0.978	0.972	0.982	0.984	0.992	0.99	0.978	0.984	0.978	0.98	0.98	0.98	0.982	0.982	0.978	0.98	0.984	0.986	0.99	0.986	0.986
BE_35_2011	0.982	0.976	0.972	0.988	0.978	0.976	0.974	0.98	0.97	0.978	0.98	0.976	0.988	0.988	0.988	0.988	0.988	0.982	0.964	0.964	0.972	0.99	0.976	0.98	0.974	0.97	0.972	0.976	0.982	0.972	0.982	0.976	0.98	0.978	0.97	0.978	0.982	0.988	0.972	0.988	0.982	0.982	0.978	0.98	0.976	0.978	0.978	0.978	0.978
27C	0.984	0.978	0.986	0.986	0.992	0.982	0.992	0.978	0.976	0.976	0.99	0.986	0.978	0.978	0.978	0.978	0.978	0.976	0.97	0.97	0.99	0.98	0.986	0.986	0.976	0.976	0.99	0.994	0.98	0.978	0.98	0.994	0.986	0.984	0.988	0.99	0.98	0.978	0.99	0.978	0.98	0.984	0.976	0.978	0.974	0.992	0.992	0.996	0.992
BE_14_2011	0.982	0.976	0.98	0.992	0.986	0.98	0.978	0.98	0.974	0.99	0.988	0.984	0.988	0.988	0.988	0.988	0.988	0.982	0.964	0.964	0.976	0.99	0.984	0.98	0.974	0.97	0.976	0.98	0.982	0.972	0.982	0.98	0.988	0.986	0.974	0.982	0.982	0.988	0.976	0.988	0.982	0.982	0.978	0.98	0.988	0.982	0.986	0.982	0.982
be_31_2011	0.982	0.976	0.98	0.992	0.986	0.98	0.978	0.98	0.974	0.99	0.988	0.984	0.988	0.988	0.988	0.988	0.988	0.982	0.964	0.964	0.976	0.99	0.984	0.98	0.974	0.97	0.976	0.98	0.982	0.972	0.982	0.98	0.988	0.986	0.974	0.982	0.982	0.988	0.976	0.988	0.982	0.982	0.978	0.98	0.988	0.982	0.986	0.982	0.982
VR3216B	0.978	0.972	0.976	0.988	0.982	0.976	0.974	0.976	0.97	0.99	0.984	0.98	0.984	0.984	0.984	0.984	0.984	0.978	0.96	0.96	0.972	0.986	0.98	0.976	0.97	0.966	0.972	0.976	0.978	0.968	0.978	0.976	0.984	0.982	0.97	0.978	0.978	0.984	0.972	0.984	0.978	0.978	0.974	0.976	0.988	0.978	0.982	0.978	0.978
CZ_2_2012	0.98	0.974	0.986	0.986	0.992	0.978	0.984	0.978	0.976	0.988	0.994	0.994	0.982	0.982	0.982	0.982	0.982	0.976	0.966	0.966	0.982	0.984	0.992	0.982	0.972	0.972	0.982	0.986	0.98	0.974	0.976	0.99	0.99	0.988	0.98	0.984	0.98	0.982	0.982	0.982	0.98	0.98	0.976	0.978	0.986	0.984	0.992	0.988	0.984
HAN3	0.984	0.978	0.986	0.986	0.992	0.982	1	0.978	0.976	0.976	0.99	0.986	0.978	0.978	0.978	0.978	0.978	0.976	0.97	0.97	0.998	0.98	0.986	0.986	0.976	0.976	0.998	0.994	0.98	0.978	0.98	0.994	0.986	0.984	0.988	0.99	0.98	0.978	0.998	0.978	0.98	0.984	0.976	0.978	0.974	0.992	0.992	0.996	0.992
merlin	0.974	0.968	0.976	0.98	0.982	0.976	0.974	0.972	0.97	0.998	0.984	0.98	0.976	0.976	0.976	0.976	0.976	0.97	0.956	0.956	0.972	0.978	0.98	0.976	0.966	0.962	0.972	0.976	0.974	0.964	0.97	0.976	0.98	0.978	0.97	0.974	0.974	0.976	0.972	0.976	0.974	0.974	0.97	0.972	1	0.974	0.982	0.978	0.974
U8	0.976	0.97	0.978	0.982	0.984	0.978	0.976	0.974	0.972	1	0.986	0.982	0.978	0.978	0.978	0.978	0.978	0.972	0.958	0.958	0.974	0.98	0.982	0.978	0.968	0.964	0.974	0.978	0.976	0.966	0.972	0.978	0.982	0.98	0.972	0.976	0.976	0.978	0.974	0.978	0.976	0.976	0.972	0.974	0.998	0.976	0.984	0.98	0.976
TR	0.976	0.97	0.978	0.982	0.984	0.978	0.976	0.974	0.972	1	0.986	0.982	0.978	0.978	0.978	0.978	0.978	0.972	0.958	0.958	0.974	0.98	0.982	0.978	0.968	0.964	0.974	0.978	0.976	0.966	0.972	0.978	0.982	0.98	0.972	0.976	0.976	0.978	0.974	0.978	0.976	0.976	0.972	0.974	0.998	0.976	0.984	0.98	0.976
BE_7_2011	0.982	0.976	0.984	0.984	0.99	0.98	0.998	0.976	0.974	0.974	0.988	0.984	0.976	0.976	0.976	0.976	0.976	0.974	0.968	0.968	1	0.978	0.984	0.984	0.974	0.974	1	0.992	0.978	0.976	0.978	0.992	0.984	0.982	0.986	0.988	0.978	0.976	1	0.976	0.978	0.982	0.974	0.976	0.972	0.99	0.99	0.994	0.99
BE_2_2012	0.986	0.98	0.988	0.988	0.994	0.984	0.994	0.98	0.978	0.978	0.992	0.988	0.98	0.98	0.98	0.98	0.98	0.978	0.972	0.972	0.992	0.982	0.988	0.988	0.978	0.978	0.992	1	0.982	0.98	0.982	0.996	0.988	0.986	0.99	0.992	0.982	0.98	0.992	0.98	0.982	0.986	0.978	0.98	0.976	0.994	0.994	0.998	0.994
9j	0.988	0.982	0.99	0.99	0.996	0.986	0.996	0.982	0.98	0.98	0.994	0.99	0.982	0.982	0.982	0.982	0.982	0.98	0.974	0.974	0.994	0.984	0.99	0.99	0.98	0.98	0.994	0.998	0.984	0.982	0.984	0.998	0.99	0.988	0.992	0.994	0.984	0.982	0.994	0.982	0.984	0.988	0.98	0.982	0.978	0.996	0.996	1	0.996
BE_19_2010	0.984	0.982	0.986	0.986	0.992	0.982	0.992	0.978	0.98	0.976	0.99	0.986	0.982	0.978	0.978	0.978	0.978	0.976	0.97	0.97	0.99	0.98	0.986	0.99	0.976	0.976	0.99	0.994	0.98	0.978	0.98	0.994	0.986	0.984	0.988	0.99	0.98	0.982	0.99	0.978	0.98	0.984	0.976	0.978	0.974	0.992	0.992	0.996	0.992
BE_11_2011	0.966	0.964	0.964	0.968	0.97	0.964	0.97	0.972	0.962	0.958	0.972	0.968	0.968	0.968	0.968	0.968	0.968	0.978	1	1	0.968	0.97	0.968	0.972	0.978	0.99	0.968	0.972	0.974	0.992	0.97	0.972	0.968	0.966	0.978	0.972	0.974	0.968	0.968	0.968	0.966	0.966	0.962	0.964	0.956	0.97	0.97	0.974	0.97
AF1	0.974	0.972	0.972	0.976	0.978	0.972	0.978	0.98	0.97	0.966	0.98	0.976	0.976	0.976	0.976	0.976	0.976	0.974	0.992	0.992	0.976	0.978	0.976	0.98	0.986	0.998	0.976	0.98	0.982	1	0.978	0.98	0.976	0.974	0.974	0.976	0.982	0.976	0.976	0.976	0.974	0.974	0.97	0.972	0.964	0.978	0.978	0.982	0.978
BE_23_2011	0.984	0.978	0.986	0.986	0.992	0.982	1	0.978	0.976	0.976	0.99	0.986	0.978	0.978	0.978	0.978	0.978	0.976	0.97	0.97	0.998	0.98	0.986	0.986	0.976	0.976	0.998	0.994	0.98	0.978	0.98	0.994	0.986	0.984	0.988	0.99	0.98	0.978	0.998	0.978	0.98	0.984	0.976	0.978	0.974	0.992	0.992	0.996	0.992
BE_32_2011	0.98	0.974	0.982	0.982	0.988	0.978	0.996	0.974	0.972	0.972	0.986	0.982	0.974	0.974	0.974	0.974	0.974	0.972	0.97	0.97	0.998	0.976	0.982	0.982	0.972	0.976	0.998	0.99	0.976	0.978	0.976	0.99	0.982	0.98	0.984	0.986	0.976	0.974	0.998	0.974	0.976	0.98	0.972	0.974	0.97	0.988	0.988	0.992	0.988
cz_2_2013	0.964	0.962	0.962	0.966	0.968	0.962	0.968	0.97	0.96	0.956	0.97	0.966	0.966	0.966	0.966	0.966	0.966	0.976	0.998	0.998	0.966	0.968	0.966	0.97	0.976	0.988	0.966	0.97	0.972	0.99	0.968	0.97	0.966	0.964	0.976	0.97	0.972	0.966	0.966	0.966	0.964	0.964	0.96	0.962	0.954	0.968	0.968	0.972	0.968
D3	0.976	0.974	0.986	0.978	0.992	0.978	0.984	0.974	0.976	0.98	0.994	0.99	0.974	0.974	0.974	0.974	0.974	0.972	0.966	0.966	0.982	0.976	0.99	0.982	0.972	0.972	0.982	0.986	0.976	0.974	0.976	0.986	0.99	0.988	0.98	0.982	0.976	0.974	0.982	0.974	0.976	0.976	0.972	0.974	0.978	0.984	0.992	0.988	0.984
29C	0.984	0.978	0.986	0.986	0.992	0.982	0.992	0.978	0.976	0.976	0.99	0.986	0.978	0.978	0.978	0.978	0.978	0.976	0.97	0.97	0.99	0.98	0.986	0.986	0.976	0.976	0.99	0.994	0.98	0.978	0.98	0.994	0.986	0.984	0.988	0.99	0.98	0.978	0.99	0.978	0.98	0.984	0.976	0.978	0.974	0.992	0.992	0.996	0.992
U4	0.988	0.982	0.974	0.994	0.98	0.978	0.98	0.986	0.976	0.98	0.982	0.978	0.994	0.994	0.994	0.994	0.994	0.988	0.97	0.97	0.978	1	0.978	0.986	0.98	0.976	0.978	0.982	0.988	0.978	0.988	0.982	0.982	0.98	0.976	0.984	0.988	0.994	0.978	0.994	0.988	0.988	0.984	0.986	0.978	0.984	0.98	0.984	0.984
63j	0.988	0.982	0.99	0.99	0.996	0.986	0.996	0.982	0.98	0.98	0.994	0.99	0.982	0.982	0.982	0.982	0.982	0.98	0.974	0.974	0.994	0.984	0.99	0.99	0.98	0.98	0.994	0.998	0.984	0.982	0.984	0.998	0.99	0.988	0.992	0.994	0.984	0.982	0.994	0.982	0.984	0.988	0.98	0.982	0.978	0.996	0.996	1	0.996
BE_24_2010	0.968	0.966	0.97	0.97	0.976	0.97	0.972	0.974	0.964	0.972	0.978	0.974	0.97	0.97	0.97	0.97	0.97	0.968	0.986	0.986	0.97	0.972	0.974	0.974	0.98	0.992	0.97	0.974	0.976	0.994	0.972	0.974	0.974	0.972	0.968	0.97	0.976	0.97	0.97	0.97	0.968	0.968	0.964	0.966	0.97	0.972	0.976	0.976	0.972
HAN13	0.974	0.972	0.972	0.976	0.978	0.972	0.978	0.98	0.97	0.966	0.98	0.976	0.976	0.976	0.976	0.976	0.976	0.974	0.992	0.992	0.976	0.978	0.976	0.98	0.986	0.998	0.976	0.98	0.982	1	0.978	0.98	0.976	0.974	0.974	0.976	0.982	0.976	0.976	0.976	0.974	0.974	0.97	0.972	0.964	0.978	0.978	0.982	0.978
BE_14_2012	0.986	0.988	0.98	0.984	0.986	0.984	0.986	0.988	0.99	0.978	0.988	0.984	0.992	0.988	0.988	0.988	0.988	0.986	0.972	0.972	0.984	0.986	0.984	1	0.986	0.978	0.984	0.988	0.99	0.98	0.99	0.988	0.984	0.982	0.982	0.984	0.99	0.992	0.984	0.988	0.986	0.986	0.982	0.984	0.976	0.986	0.986	0.99	0.986
JP	0.986	0.98	0.988	0.988	0.994	0.984	0.994	0.98	0.978	0.978	0.992	0.988	0.98	0.98	0.98	0.98	0.98	0.978	0.972	0.972	0.992	0.982	0.988	0.988	0.978	0.978	0.992	0.996	0.982	0.98	0.982	0.996	0.988	0.986	0.994	0.992	0.982	0.98	0.992	0.98	0.982	0.986	0.978	0.98	0.976	0.994	0.994	0.998	0.994
BE_34_2011	0.984	0.978	0.974	0.986	0.98	0.978	0.98	0.998	0.98	0.976	0.982	0.978	0.99	0.99	0.99	0.99	0.99	0.988	0.974	0.974	0.978	0.988	0.978	0.99	0.988	0.98	0.978	0.982	1	0.982	0.988	0.982	0.978	0.976	0.976	0.978	1	0.99	0.978	0.99	0.984	0.984	0.98	0.982	0.974	0.98	0.98	0.984	0.98
transgenic_strain_Merlin	0.974	0.968	0.976	0.98	0.982	0.976	0.974	0.972	0.97	0.998	0.984	0.98	0.976	0.976	0.976	0.976	0.976	0.97	0.956	0.956	0.972	0.978	0.98	0.976	0.966	0.962	0.972	0.976	0.974	0.964	0.97	0.976	0.98	0.978	0.97	0.974	0.974	0.976	0.972	0.976	0.974	0.974	0.97	0.972	1	0.974	0.982	0.978	0.974
BE_45_2011	0.982	0.976	0.984	0.984	0.99	0.98	0.998	0.976	0.974	0.974	0.988	0.984	0.976	0.976	0.976	0.976	0.976	0.974	0.968	0.968	1	0.978	0.984	0.984	0.974	0.974	1	0.992	0.978	0.976	0.978	0.992	0.984	0.982	0.986	0.988	0.978	0.976	1	0.976	0.978	0.982	0.974	0.976	0.972	0.99	0.99	0.994	0.99
BE_12_2010	0.986	0.98	0.984	0.988	0.99	0.98	0.99	0.976	0.974	0.974	0.988	0.984	0.98	0.98	0.98	0.98	0.98	0.978	0.968	0.968	0.988	0.982	0.984	0.984	0.974	0.974	0.988	0.992	0.978	0.976	0.982	0.992	0.988	0.986	0.986	0.992	0.978	0.98	0.988	0.98	0.982	0.986	0.978	0.98	0.972	0.998	0.99	0.994	0.998
BE_13_2011	0.982	0.976	0.972	0.984	0.978	0.976	0.978	1	0.978	0.974	0.98	0.976	0.988	0.988	0.988	0.988	0.988	0.986	0.972	0.972	0.976	0.986	0.976	0.988	0.986	0.978	0.976	0.98	0.998	0.98	0.986	0.98	0.976	0.974	0.974	0.976	0.998	0.988	0.976	0.988	0.982	0.982	0.978	0.98	0.972	0.978	0.978	0.982	0.978
BE_25_2010	0.976	0.97	0.978	0.982	0.984	0.978	0.976	0.974	0.972	1	0.986	0.982	0.978	0.978	0.978	0.978	0.978	0.972	0.958	0.958	0.974	0.98	0.982	0.978	0.968	0.964	0.974	0.978	0.976	0.966	0.972	0.978	0.982	0.98	0.972	0.976	0.976	0.978	0.974	0.978	0.976	0.976	0.972	0.974	0.998	0.976	0.984	0.98	0.976
be_11_2012	0.982	0.976	0.984	0.984	0.99	0.98	0.998	0.976	0.974	0.974	0.988	0.984	0.976	0.976	0.976	0.976	0.976	0.974	0.968	0.968	1	0.978	0.984	0.984	0.974	0.974	1	0.992	0.978	0.976	0.978	0.992	0.984	0.982	0.986	0.988	0.978	0.976	1	0.976	0.978	0.982	0.974	0.976	0.972	0.99	0.99	0.994	0.99
BE_10_2010	0.988	0.982	0.986	0.99	0.992	0.982	0.992	0.978	0.976	0.976	0.99	0.986	0.982	0.982	0.982	0.982	0.982	0.98	0.974	0.974	0.99	0.984	0.986	0.986	0.976	0.976	0.99	0.994	0.98	0.978	0.984	0.994	0.99	0.988	0.988	0.998	0.98	0.982	0.99	0.982	0.984	0.988	0.98	0.982	0.974	0.996	0.992	0.996	0.996
BE_2_2011	0.982	0.976	0.984	0.984	0.99	0.98	0.998	0.976	0.974	0.974	0.988	0.984	0.976	0.976	0.976	0.976	0.976	0.974	0.968	0.968	1	0.978	0.984	0.984	0.974	0.974	1	0.992	0.978	0.976	0.978	0.992	0.984	0.982	0.986	0.988	0.978	0.976	1	0.976	0.978	0.982	0.974	0.976	0.972	0.99	0.99	0.994	0.99
BE_26_2011	0.986	0.984	0.972	0.992	0.978	0.976	0.978	0.988	0.982	0.978	0.98	0.976	1	0.996	0.996	0.996	0.996	0.99	0.968	0.968	0.976	0.994	0.976	0.992	0.982	0.974	0.976	0.98	0.99	0.976	0.99	0.98	0.98	0.978	0.974	0.982	0.99	1	0.976	0.996	0.986	0.986	0.982	0.984	0.976	0.982	0.978	0.982	0.982
HAN2	0.982	0.976	0.98	0.98	0.986	1	0.982	0.976	0.974	0.978	0.984	0.98	0.976	0.976	0.976	0.976	0.976	0.974	0.964	0.964	0.98	0.978	0.98	0.984	0.974	0.97	0.98	0.984	0.978	0.972	0.978	0.984	0.98	0.978	0.978	0.98	0.978	0.976	0.98	0.976	0.978	0.982	0.974	0.976	0.976	0.982	0.986	0.986	0.982
BE_19_2011	0.986	0.98	0.988	0.988	0.994	0.984	0.994	0.98	0.978	0.978	0.992	0.988	0.98	0.98	0.98	0.98	0.98	0.978	0.972	0.972	0.992	0.982	0.988	0.988	0.978	0.978	0.992	1	0.982	0.98	0.982	0.996	0.988	0.986	0.99	0.992	0.982	0.98	0.992	0.98	0.982	0.986	0.978	0.98	0.976	0.994	0.994	0.998	0.994
10j	0.98	0.978	0.986	0.982	0.992	0.982	0.984	0.974	0.976	0.98	0.994	0.99	0.978	0.978	0.978	0.978	0.978	0.976	0.966	0.966	0.982	0.98	0.99	0.982	0.972	0.972	0.982	0.986	0.976	0.974	0.98	0.986	0.998	0.996	0.98	0.986	0.976	0.978	0.982	0.978	0.98	0.98	0.976	0.978	0.978	0.988	0.992	0.988	0.988
13j	0.976	0.974	0.986	0.978	0.992	0.978	0.984	0.974	0.976	0.98	0.994	0.99	0.974	0.974	0.974	0.974	0.974	0.972	0.966	0.966	0.982	0.976	0.99	0.982	0.972	0.972	0.982	0.986	0.976	0.974	0.976	0.986	0.99	0.988	0.98	0.982	0.976	0.974	0.982	0.974	0.976	0.976	0.972	0.974	0.978	0.984	0.992	0.988	0.984
BE_9_2012	0.98	0.974	0.982	0.982	0.988	0.978	0.996	0.974	0.972	0.972	0.986	0.982	0.974	0.974	0.974	0.974	0.974	0.972	0.966	0.966	0.998	0.976	0.982	0.982	0.972	0.972	0.998	0.99	0.976	0.974	0.976	0.99	0.982	0.98	0.984	0.986	0.976	0.974	0.998	0.974	0.976	0.98	0.972	0.974	0.97	0.988	0.988	0.992	0.988
U11	0.974	0.968	0.976	0.98	0.982	0.976	0.974	0.972	0.97	0.998	0.984	0.98	0.976	0.976	0.976	0.976	0.976	0.97	0.956	0.956	0.972	0.978	0.98	0.976	0.966	0.962	0.972	0.976	0.974	0.964	0.97	0.976	0.98	0.978	0.97	0.974	0.974	0.976	0.972	0.976	0.974	0.974	0.97	0.972	1	0.974	0.982	0.978	0.974
3157	0.984	0.978	0.974	0.986	0.98	0.978	0.98	0.998	0.98	0.976	0.982	0.978	0.99	0.99	0.99	0.99	0.99	0.988	0.974	0.974	0.978	0.988	0.978	0.99	0.988	0.98	0.978	0.982	1	0.982	0.988	0.982	0.978	0.976	0.976	0.978	1	0.99	0.978	0.99	0.984	0.984	0.98	0.982	0.974	0.98	0.98	0.984	0.98
BE_11_2010	0.984	0.978	0.986	0.986	0.992	0.982	0.992	0.978	0.976	0.976	0.99	0.986	0.978	0.978	0.978	0.978	0.978	0.976	0.97	0.97	0.99	0.98	0.986	0.986	0.976	0.976	0.99	0.994	0.98	0.978	0.98	0.994	0.986	0.984	0.988	0.99	0.98	0.978	0.99	0.978	0.98	0.984	0.976	0.978	0.974	0.992	0.992	0.996	0.992
4119	0.986	0.98	0.988	0.988	0.994	0.984	0.994	0.98	0.978	0.978	0.992	0.988	0.98	0.98	0.98	0.98	0.98	0.978	0.972	0.972	0.992	0.982	0.988	0.988	0.978	0.978	0.992	1	0.982	0.98	0.982	0.996	0.988	0.986	0.99	0.992	0.982	0.98	0.992	0.98	0.982	0.986	0.978	0.98	0.976	0.994	0.994	0.998	0.994
cz_1_2011	0.964	0.962	0.962	0.966	0.968	0.962	0.968	0.97	0.96	0.956	0.97	0.966	0.966	0.966	0.966	0.966	0.966	0.976	0.998	0.998	0.966	0.968	0.966	0.97	0.976	0.988	0.966	0.97	0.972	0.99	0.968	0.97	0.966	0.964	0.976	0.97	0.972	0.966	0.966	0.966	0.964	0.964	0.96	0.962	0.954	0.968	0.968	0.972	0.968
PAV16	0.986	0.98	0.988	0.988	0.994	0.984	0.994	0.98	0.978	0.978	0.992	0.988	0.98	0.98	0.98	0.98	0.98	0.978	0.972	0.972	0.992	0.982	0.988	0.988	0.978	0.978	0.992	0.996	0.982	0.98	0.982	0.996	0.988	0.986	0.994	0.992	0.982	0.98	0.992	0.98	0.982	0.986	0.978	0.98	0.976	0.994	0.994	0.998	0.994
BE_37_2011	0.986	0.984	0.972	0.992	0.978	0.976	0.978	0.988	0.982	0.978	0.98	0.976	1	0.996	0.996	0.996	0.996	0.99	0.968	0.968	0.976	0.994	0.976	0.992	0.982	0.974	0.976	0.98	0.99	0.976	0.99	0.98	0.98	0.978	0.974	0.982	0.99	1	0.976	0.996	0.986	0.986	0.982	0.984	0.976	0.982	0.978	0.982	0.982
HAN31	0.982	0.976	0.98	0.98	0.986	1	0.982	0.976	0.974	0.978	0.984	0.98	0.976	0.976	0.976	0.976	0.976	0.974	0.964	0.964	0.98	0.978	0.98	0.984	0.974	0.97	0.98	0.984	0.978	0.972	0.978	0.984	0.98	0.978	0.978	0.98	0.978	0.976	0.98	0.976	0.978	0.982	0.974	0.976	0.976	0.982	0.986	0.986	0.982
BE_43_2011	0.982	0.976	0.984	0.984	0.99	0.98	0.99	0.976	0.974	0.974	0.988	0.986	0.976	0.976	0.976	0.976	0.976	0.974	0.968	0.968	0.988	0.978	0.992	0.984	0.974	0.974	0.988	0.992	0.978	0.976	0.978	0.994	0.984	0.982	0.986	0.988	0.978	0.976	0.988	0.976	0.978	0.982	0.974	0.976	0.972	0.99	0.99	0.994	0.99
BE_3_2010	0.982	0.976	0.98	0.98	0.986	1	0.982	0.976	0.974	0.978	0.984	0.98	0.976	0.976	0.976	0.976	0.976	0.974	0.964	0.964	0.98	0.978	0.98	0.984	0.974	0.97	0.98	0.984	0.978	0.972	0.978	0.984	0.98	0.978	0.978	0.98	0.978	0.976	0.98	0.976	0.978	0.982	0.974	0.976	0.976	0.982	0.986	0.986	0.982
[truncated: 126 more columns]
